# Supplementary material for: Effects of Phenoxazine Chromophore on Optical, Electrochemical and Electrochromic Behaviors of Carbazole–Thiophene Derivatives
Source: Polymers (Basel). 2024 Dec 19;16(24):3546. doi: 10.3390/polym16243546 (PMC11678722; doi:10.3390/polym16243546)
Supplement: Supplementary file 1 [file polymers-16-03546-s001.zip]

Archive with 1 entries (1 files):
- polymers-3338882-supplementary.pdf
